# Supplementary material for: MODMatcher: Multi-Omics Data Matcher for Integrative Genomic Analysis
Source: PLoS Comput Biol. 2014 Aug 14;10(8):e1003790. doi: 10.1371/journal.pcbi.1003790 (PMC4133046; doi:10.1371/journal.pcbi.1003790)
Supplement: Table S2 — Numbers of cis pairs in each round of alignment corresponding Figure 7. (XLSX) [file pcbi.1003790.s006.xlsx]

## Sheet: cis_number.txt
Stable 2. Number of cis pairs in each round of alignment
	CTRL			COPD
Round	eQTL	mQTL	meth_mRNA	eQTL	mQTL	meth_mRNA
0	3399	9982	1791	9774	7605	2578
1	4129	18358	1856	10521	10853	3221
2	4129	18358	1856	11418	10759	3294
3	4129	18358	1856	11614	10778	3413
4	5178	18039	1856	17433	10892	4777
5	6494	18902	1959	18050	10598	4584
6	6974	17770	1949	17547	10789	4797
7	6939	18821	1899	17447	10290	4736
8	7341	19535	1872	17236	10492	5428
9	7341	19173	1861	17236	10654	6217
10	7341	19535	1809	17236	10841	6460
11	7341	19191	1772	17236	10603	5937
12	7341	19006	1890	17236	10882	6216
13	7341	19921	2030	17236	11182	5750
14	7341	20783	2328	17236	11468	6659
15	7341	20783	2701	17236	11217	6461
16	7341	20704	2831	17236	11217	6890
17	7341	20704	2831	17236	11262	6661
18	7341	21054	2826	17236	11262	7354
19	7341	21054	2826	17236	11217	6483
20	7341	20704	2831	17236	11217	7164
21	7341	20704	2831	17236	11262	6512
22	7341	21054	2826	17236	11262	7354
23	7341	21054	2826	17236	11217	6483
24	7341	20704	2831	17236	11217	7164
25	7341	20704	2831	17236	11262	6512
26	7341	21054	2826	17236	11262	7354
27	7341	21054	2826	17236	11217	6483
28	7341	20704	2831	17236	11217	7164
29	7341	20704	2831	17236	11262	6512
30	7341	21054	2826	17236	11262	7354
