# Supplementary material for: MODMatcher: Multi-Omics Data Matcher for Integrative Genomic Analysis
Source: PLoS Comput Biol. 2014 Aug 14;10(8):e1003790. doi: 10.1371/journal.pcbi.1003790 (PMC4133046; doi:10.1371/journal.pcbi.1003790)
Supplement: Table S4 — Comparison of MODMatcher and MixupMapper sample alignments between SNP and mRNA profiles on the same dataset. MODMatcher was applied into 8 dataset including genotype and mRNA profiles examined by MixupMapper. MODMatcher and MixupMapper generated the same result for 6 dataset and there are small differences in for other two dataset. (XLSX) [file pcbi.1003790.s008.xlsx]

## Sheet: Sheet1
Stable 4. Comparison of pairwise sample alignment between SNP and mRNA profiles on the same dataset
Choyet al. CEU		MixupMapper
		well-matched	mis-matched
MODMatcher	well-matched	84	0
	mis-matched	0	0
Choyet al. CHB+JPT		MixupMapper
		well-matched	mis-matched
MODMatcher	well-matched	63	1
	mis-matched	3	19
Choyet al. YRI		MixupMapper
		well-matched	mis-matched
MODMatcher	well-matched	81	0
	mis-matched	2	2
Strangeret al. CEU		MixupMapper
		well-matched	mis-matched
MODMatcher	well-matched	90	0
	mis-matched	0	0
Strangeret al. CHB+JPT		MixupMapper
		well-matched	mis-matched
MODMatcher	well-matched	90	0
	mis-matched	0	0
Strangeret al. YRI		MixupMapper
		well-matched	mis-matched
MODMatcher	well-matched	89	0
	mis-matched	0	1
Zhangett al. CEU		MixupMapper
		well-matched	mis-matched
MODMatcher	well-matched	87	0
	mis-matched	0	0
Zhangett al. YRI		MixupMapper
		well-matched	mis-matched
MODMatcher	well-matched	87	0
	mis-matched	0	2
