# Supplementary material for: MODMatcher: Multi-Omics Data Matcher for Integrative Genomic Analysis
Source: PLoS Comput Biol. 2014 Aug 14;10(8):e1003790. doi: 10.1371/journal.pcbi.1003790 (PMC4133046; doi:10.1371/journal.pcbi.1003790)
Supplement: Table S6 — Samples pairs in the Choy CHB+JPT data set identified by MODMatcher. (XLSX) [file pcbi.1003790.s010.xlsx]

## Sheet: Sheet1
STable 6 Pairs of samples in the Choy CHB+JPT data set aligned by MODMatcher.
Gene	SNP
NA18526	NA18526
NA18529	NA18529
NA18558	NA18558
NA18561	NA18561
NA18562	NA18562
NA18537	NA18537
NA18603	NA18603
NA18540	NA18540
NA18605	NA18592
NA18542	NA18542
NA18545	NA18545
NA18572	NA18572
NA18547	NA18949
NA18609	NA18971
NA18608	NA18608
NA18552	NA18552
NA18611	NA18611
NA18555	NA18999
NA18564	NA18564
NA18566	NA18566
NA18563	NA18563
NA18570	NA18570
NA18612	NA18612
NA18620	NA18620
NA18594	NA18594
NA18622	NA18622
NA18573	NA18573
NA18623	NA18623
NA18624	NA18635
NA18579	NA18579
NA18632	NA18632
NA18582	NA18582
NA18633	NA18633
NA18635	NA18547
NA18592	NA18995
NA18636	NA18636
NA18593	NA18593
NA18637	NA18966
NA18942	NA18942
NA18940	NA18940
NA18951	NA18951
NA18943	NA18943
NA18947	NA18947
NA18944	NA18944
NA18945	NA18945
NA18948	NA18959
NA18952	NA18952
NA18956	NA18956
NA18964	NA18964
NA18953	NA18953
NA18968	NA18968
NA18969	NA18969
NA18960	NA18960
NA18961	NA18961
NA18972	NA18972
NA18965	NA18965
NA18973	NA18973
NA18966	NA18637
NA18975	NA18975
NA18967	NA18967
NA18978	NA18978
NA18980	NA18980
NA18981	NA18981
NA18971	NA18609
NA18974	NA18974
NA18987	NA18987
NA18990	NA18990
NA18991	NA18976
NA18994	NA18524
NA18992	NA18992
NA18997	NA18997
NA18998	NA18998
NA19005	NA19005
NA18999	NA18550
NA19007	NA19007
NA19003	NA18571
NA19012	NA19012
