# Supplementary material for: MODMatcher: Multi-Omics Data Matcher for Integrative Genomic Analysis
Source: PLoS Comput Biol. 2014 Aug 14;10(8):e1003790. doi: 10.1371/journal.pcbi.1003790 (PMC4133046; doi:10.1371/journal.pcbi.1003790)
Supplement: Table S7 — Samples pairs in the Choy YRI data set identified by MODMatcher. (XLSX) [file pcbi.1003790.s011.xlsx]

## Sheet: Sheet1
STable 7 Pairs of samples in the Choy YRI data set aligned by MODMatcher
Gene	SNP
NA18500	NA18500
NA18502	NA18502
NA18501	NA18501
NA18503	NA18503
NA18505	NA18505
NA18504	NA18504
NA18506	NA18506
NA18507	NA18507
NA18860	NA18860
NA18858	NA18858
NA18859	NA18859
NA18515	NA18515
NA18517	NA18517
NA18516	NA18516
NA18521	NA18521
NA18523	NA18523
NA18522	NA18522
NA18872	NA18872
NA18871	NA18871
NA18854	NA18854
NA18852	NA18852
NA18853	NA18853
NA18857	NA18857
NA18855	NA18855
NA18856	NA18856
NA18863	NA18863
NA18861	NA18861
NA18914	NA18914
NA18912	NA18912
NA18913	NA18913
NA19094	NA19094
NA19093	NA19093
NA19092	NA19092
NA19103	NA19103
NA19102	NA19102
NA19101	NA19101
NA19139	NA19139
NA19137	NA19137
NA19138	NA19138
NA19202	NA19202
NA19201	NA19201
NA19200	NA19200
NA19172	NA19172
NA19171	NA19171
NA19205	NA19205
NA19204	NA19204
NA19203	NA19203
NA19211	NA19211
NA19209	NA19209
NA19210	NA19210
NA19208	NA19208
NA19207	NA19207
NA19161	NA19161
NA19159	NA19159
NA19160	NA19160
NA19221	NA19221
NA19222	NA19222
NA19223	NA19223
NA19120	NA19120
NA19116	NA19116
NA19119	NA19119
NA19140	NA19140
NA19141	NA19141
NA19154	NA19154
NA19152	NA19152
NA19153	NA19153
NA19145	NA19145
NA19144	NA19144
NA19129	NA19129
NA19127	NA19127
NA19128	NA19128
NA19132	NA19132
NA19131	NA19131
NA19100	NA19100
NA19098	NA19098
NA19194	NA19194
NA19193	NA19193
NA19192	NA19192
NA19240	NA19240
NA19238	NA19238
NA19239	NA19239
